# Supplementary material for: Structure of papain-like protease from SARS-CoV-2 and its complexes with non-covalent inhibitors
Source: Nat Commun. 2021 Feb 2;12:743. doi: 10.1038/s41467-021-21060-3 (PMC7854729; doi:10.1038/s41467-021-21060-3)
Supplement: Supplementary file 6 — Source Data [file 41467_2021_21060_MOESM6_ESM.xlsx]

## Sheet: Figure2
Log(M)	1 (Snyder457)				Log(M)	2 (Snyder495)
-3.69897	52	51	52		-3.69897	60	59	86
-4	58	54	56		-4	70	66	64
-4.39794	68	60	66		-4.39794	92	85	99
-4.69897	106	108	112		-4.69897	136	126	144
-5.09691	142	280	171		-5.09691	203	179	181
-5.39794	420	398	292		-5.39794	314	305	289
-5.79588	661	644	735		-5.79588	365	343	315
-6.09691	1017	1125	984		-6.09691	476	447	368
-6.49485	1188	1020	1043		-6.49485	414	419	416
-6.79588	1147	1010	1029		-6.79588	421	453	465
Log(M)	3 (Snyder530)				Log(M)	4 (Snyder550)
-3.69897	91	88	87		-0.30103	498	310	468
-4	107	107	106		-0.60206	426	463	490
-4.39794	175	163	175		-1	617	632	562
-4.69897	282	274	281		-1.30103	679	720	747
-5.09691	401	387	371		-1.69897	956	920	944
-5.39794	551	511	480		-2	1073	1048	930
-5.79588	638	706	719		-2.39794	1192	1138	1087
-6.09691	726	781	797		-2.69897	1318	1220	924
-6.49485	808	740	787		-3.09691	1177	1051	1092
-6.79588	765	796	803		-3.39794	1045	1012	1221
Log(M)	5 (Snyder539)				Log(M)	6 (Snyder538)
-3.30103	225	216	235		-3.30103	62	61	69
-3.60206	256	292	307		-3.60206	86	78	83
-4	289	427	447		-4	127	161	203
-4.30103	464	626	554		-4.30103	120	170	193
-4.69897	802	736	827		-4.69897	420	406	486
-5	945	917	894		-5	662	534	618
-5.39794	1120	1187	1137		-5.39794	926	988	896
-5.69897	1190	1202	1324		-5.69897	1105	1269	1030
-6.09691	1485	1470	1518		-6.09691	1318	1309	1349
-6.39794	1389	1269	1337		-6.39794	1380	1317	1379
Log(M)	7 (Snyder514)
-3.30103	189	225	281
-3.60206	257	276	274
-4	332	331	303
-4.30103	346	354	361
-4.69897	672	717	815
-5	856	922	1036
-5.39794	1160	1233	1196
-5.69897	1260	1362	1272
-6.09691	1429	1375	1302
-6.39794	1493	1486	1598

## Sheet: Figure3
Percent Spike Positive Cells
[Drug]uM	1			4			5			7			6
0	90	100	110	90	100	110	90	100	110	90	100	110	90	100	110
0.1	100	100	81	75	100	88	115.385	115.385	115.385	115.385	115.385	92.3077	92.3077	115.385	115.385
1	75	63	50	88	81	63	115.385	115.385	115.385	69.2308	115.385	69.2308	115.385	115.385	X
10	0	0	0	0	0	0	69.2308	115.385	92.3077	46.1538	23.0769	34.6154	46.1538	69.2308	X

## Sheet: SI Figure3a
	probe only			0.1 M PLP			0.2 M PLP			0.3 M PLP			0.5 M PLP			1.0 M PLP					probe only			0.1 M PLP			0.2 M PLP			0.3 M PLP			0.5 M PLP			1.0 M PLP
1	46	51	47	64	61	69	92	100	98	109	128	132	207	209	207	405	400	401		1	0.958333	1.0625	0.979167	1.33333	1.27083	1.4375	1.91667	2.08333	2.04167	2.27083	2.66667	2.75	4.3125	4.35417	4.3125	8.4375	8.33333	8.35417
2	47	52	46	71	69	77	116	131	128	171	181	187	318	315	316	657	642	650		2	0.979167	1.08333	0.958333	1.47917	1.4375	1.60417	2.41667	2.72917	2.66667	3.5625	3.77083	3.89583	6.625	6.5625	6.58333	13.6875	13.375	13.5417
3	46	52	47	78	78	86	140	158	154	226	231	238	425	423	418	894	867	877		3	0.958333	1.08333	0.979167	1.625	1.625	1.79167	2.91667	3.29167	3.20833	4.70833	4.8125	4.95833	8.85417	8.8125	8.70833	18.625	18.0625	18.2708
4	47	52	47	87	85	95	159	187	182	262	279	291	524	522	522	1104	1076	1091		4	0.979167	1.08333	0.979167	1.8125	1.77083	1.97917	3.3125	3.89583	3.79167	5.45833	5.8125	6.0625	10.9167	10.875	10.875	23	22.4167	22.7292
5	47	51	47	91	92	101	179	213	206	318	325	337	617	622	614	1302	1264	1282		5	0.979167	1.0625	0.979167	1.89583	1.91667	2.10417	3.72917	4.4375	4.29167	6.625	6.77083	7.02083	12.8542	12.9583	12.7917	27.125	26.3333	26.7083
6	46	51	47	95	97	105	195	239	230	361	370	386	716	715	708	1481	1448	1469		6	0.958333	1.0625	0.979167	1.97917	2.02083	2.1875	4.0625	4.97917	4.79167	7.52083	7.70833	8.04167	14.9167	14.8958	14.75	30.8542	30.1667	30.6042
7	47	51	47	100	105	111	213	266	254	407	413	428	805	803	798	1657	1611	1632		7	0.979167	1.0625	0.979167	2.08333	2.1875	2.3125	4.4375	5.54167	5.29167	8.47917	8.60417	8.91667	16.7708	16.7292	16.625	34.5208	33.5625	34
8	46	50	47	103	110	118	260	288	278	443	452	474	891	894	883	1812	1755	1796		8	0.958333	1.04167	0.979167	2.14583	2.29167	2.45833	5.41667	6	5.79167	9.22917	9.41667	9.875	18.5625	18.625	18.3958	37.75	36.5625	37.4167
9	47	51	46	107	115	122	295	313	300	481	493	520	972	978	964	1958	1902	1937		9	0.979167	1.0625	0.958333	2.22917	2.39583	2.54167	6.14583	6.52083	6.25	10.0208	10.2708	10.8333	20.25	20.375	20.0833	40.7917	39.625	40.3542
10	46	51	47	111	120	127	321	335	319	519	530	558	1053	1058	1040	2101	2025	2064		10	0.958333	1.0625	0.979167	2.3125	2.5	2.64583	6.6875	6.97917	6.64583	10.8125	11.0417	11.625	21.9375	22.0417	21.6667	43.7708	42.1875	43
11	46	51	46	115	124	132	337	357	345	560	573	600	1137	1139	1118	2228	2143	2197		11	0.958333	1.0625	0.958333	2.39583	2.58333	2.75	7.02083	7.4375	7.1875	11.6667	11.9375	12.5	23.6875	23.7292	23.2917	46.4167	44.6458	45.7708
12	47	50	46	115	129	133	357	377	368	594	609	643	1204	1214	1189	2329	2259	2313		12	0.979167	1.04167	0.958333	2.39583	2.6875	2.77083	7.4375	7.85417	7.66667	12.375	12.6875	13.3958	25.0833	25.2917	24.7708	48.5208	47.0625	48.1875
13	47	51	46	120	131	139	379	400	381	632	646	681	1275	1287	1260	2450	2363	2423		13	0.979167	1.0625	0.958333	2.5	2.72917	2.89583	7.89583	8.33333	7.9375	13.1667	13.4583	14.1875	26.5625	26.8125	26.25	51.0417	49.2292	50.4792
14	46	51	47	123	136	143	392	422	404	671	682	717	1338	1358	1327	2548	2459	2512		14	0.958333	1.0625	0.979167	2.5625	2.83333	2.97917	8.16667	8.79167	8.41667	13.9792	14.2083	14.9375	27.875	28.2917	27.6458	53.0833	51.2292	52.3333
15	47	51	46	128	141	148	417	442	419	702	710	757	1412	1425	1395	2660	2552	2616		15	0.979167	1.0625	0.958333	2.66667	2.9375	3.08333	8.6875	9.20833	8.72917	14.625	14.7917	15.7708	29.4167	29.6875	29.0625	55.4167	53.1667	54.5
16	47	51	46	128	146	149	436	463	440	734	747	791	1484	1493	1454	2739	2646	2710		16	0.979167	1.0625	0.958333	2.66667	3.04167	3.10417	9.08333	9.64583	9.16667	15.2917	15.5625	16.4792	30.9167	31.1042	30.2917	57.0625	55.125	56.4583
17	47	51	46	133	150	155	445	485	457	769	781	833	1539	1557	1517	2817	2719	2786		17	0.979167	1.0625	0.958333	2.77083	3.125	3.22917	9.27083	10.1042	9.52083	16.0208	16.2708	17.3542	32.0625	32.4375	31.6042	58.6875	56.6458	58.0417
18	47	51	46	132	154	157	457	503	479	802	813	860	1594	1610	1580	2883	2799	2867		18	0.979167	1.0625	0.958333	2.75	3.20833	3.27083	9.52083	10.4792	9.97917	16.7083	16.9375	17.9167	33.2083	33.5417	32.9167	60.0625	58.3125	59.7292
19	47	52	47	134	156	159	487	519	492	833	840	894	1654	1673	1634	2968	2847	2926		19	0.979167	1.08333	0.979167	2.79167	3.25	3.3125	10.1458	10.8125	10.25	17.3542	17.5	18.625	34.4583	34.8542	34.0417	61.8333	59.3125	60.9583
20	47	51	46	137	159	163	497	541	511	862	870	931	1711	1730	1689	3033	2931	3008		20	0.979167	1.0625	0.958333	2.85417	3.3125	3.39583	10.3542	11.2708	10.6458	17.9583	18.125	19.3958	35.6458	36.0417	35.1875	63.1875	61.0625	62.6667
21	47	51	46	139	163	166	526	555	529	894	902	959	1764	1785	1742	3089	2981	3065		21	0.979167	1.0625	0.958333	2.89583	3.39583	3.45833	10.9583	11.5625	11.0208	18.625	18.7917	19.9792	36.75	37.1875	36.2917	64.3542	62.1042	63.8542
22	46	52	47	140	166	169	534	571	544	917	925	996	1821	1835	1797	3143	3037	3116		22	0.958333	1.08333	0.979167	2.91667	3.45833	3.52083	11.125	11.8958	11.3333	19.1042	19.2708	20.75	37.9375	38.2292	37.4375	65.4792	63.2708	64.9167
23	46	50	47	142	172	171	563	594	560	948	959	1023	1880	1890	1848	3195	3091	3165		23	0.958333	1.04167	0.979167	2.95833	3.58333	3.5625	11.7292	12.375	11.6667	19.75	19.9792	21.3125	39.1667	39.375	38.5	66.5625	64.3958	65.9375
24	47	51	47	143	173	173	586	612	574	972	989	1060	1924	1943	1901	3255	3150	3225		24	0.979167	1.0625	0.979167	2.97917	3.60417	3.60417	12.2083	12.75	11.9583	20.25	20.6042	22.0833	40.0833	40.4792	39.6042	67.8125	65.625	67.1875
25	47	51	47	146	177	174	603	630	595	1013	1022	1082	1964	1992	1948	3302	3185	3264		25	0.979167	1.0625	0.979167	3.04167	3.6875	3.625	12.5625	13.125	12.3958	21.1042	21.2917	22.5417	40.9167	41.5	40.5833	68.7917	66.3542	68
26	47	50	46	148	176	177	624	645	608	1028	1039	1111	2017	2029	1997	3343	3213	3303		26	0.979167	1.04167	0.958333	3.08333	3.66667	3.6875	13	13.4375	12.6667	21.4167	21.6458	23.1458	42.0208	42.2708	41.6042	69.6458	66.9375	68.8125
27	46	51	47	147	182	177	634	661	619	1059	1068	1137	2061	2083	2030	3374	3260	3349		27	0.958333	1.0625	0.979167	3.0625	3.79167	3.6875	13.2083	13.7708	12.8958	22.0625	22.25	23.6875	42.9375	43.3958	42.2917	70.2917	67.9167	69.7708
28	46	51	47	148	180	180	640	674	633	1077	1085	1174	2102	2125	2079	3413	3284	3392		28	0.958333	1.0625	0.979167	3.08333	3.75	3.75	13.3333	14.0417	13.1875	22.4375	22.6042	24.4583	43.7917	44.2708	43.3125	71.1042	68.4167	70.6667
29	47	51	46	149	186	184	651	691	648	1103	1112	1201	2139	2169	2111	3459	3331	3423		29	0.979167	1.0625	0.958333	3.10417	3.875	3.83333	13.5625	14.3958	13.5	22.9792	23.1667	25.0208	44.5625	45.1875	43.9792	72.0625	69.3958	71.3125
30	46	50	46	151	189	184	675	706	663	1128	1137	1218	2187	2206	2147	3486	3350	3457		30	0.958333	1.04167	0.958333	3.14583	3.9375	3.83333	14.0625	14.7083	13.8125	23.5	23.6875	25.375	45.5625	45.9583	44.7292	72.625	69.7917	72.0208
31	46	51	46	152	191	186	693	720	678	1146	1159	1248	2240	2250	2181	3502	3381	3482		31	0.958333	1.0625	0.958333	3.16667	3.97917	3.875	14.4375	15	14.125	23.875	24.1458	26	46.6667	46.875	45.4375	72.9583	70.4375	72.5417
32	46	51	46	152	191	186	708	736	690	1167	1179	1275	2269	2293	2227	3532	3408	3501		32	0.958333	1.0625	0.958333	3.16667	3.97917	3.875	14.75	15.3333	14.375	24.3125	24.5625	26.5625	47.2708	47.7708	46.3958	73.5833	71	72.9375
33	46	50	48	154	196	188	725	747	702	1198	1206	1310	2306	2327	2258	3565	3438	3531		33	0.958333	1.04167	1	3.20833	4.08333	3.91667	15.1042	15.5625	14.625	24.9583	25.125	27.2917	48.0417	48.4792	47.0417	74.2708	71.625	73.5625
34	46	51	45	155	198	190	743	758	715	1215	1226	1328	2335	2369	2300	3583	3448	3552		34	0.958333	1.0625	0.9375	3.22917	4.125	3.95833	15.4792	15.7917	14.8958	25.3125	25.5417	27.6667	48.6458	49.3542	47.9167	74.6458	71.8333	74
35	46	50	47	153	199	194	766	779	730	1238	1249	1339	2376	2398	2340	3605	3490	3574		35	0.958333	1.04167	0.979167	3.1875	4.14583	4.04167	15.9583	16.2292	15.2083	25.7917	26.0208	27.8958	49.5	49.9583	48.75	75.1042	72.7083	74.4583
36	46	50	47	155	201	192	780	793	741	1264	1272	1373	2406	2431	2373	3621	3506	3602		36	0.958333	1.04167	0.979167	3.22917	4.1875	4	16.25	16.5208	15.4375	26.3333	26.5	28.6042	50.125	50.6458	49.4375	75.4375	73.0417	75.0417
37	46	49	44	156	203	193	796	806	753	1285	1290	1393	2445	2469	2392	3636	3512	3605		37	0.958333	1.02083	0.916667	3.25	4.22917	4.02083	16.5833	16.7917	15.6875	26.7708	26.875	29.0208	50.9375	51.4375	49.8333	75.75	73.1667	75.1042
38	46	50	45	157	204	194	809	816	764	1306	1311	1412	2476	2500	2430	3654	3531	3628		38	0.958333	1.04167	0.9375	3.27083	4.25	4.04167	16.8542	17	15.9167	27.2083	27.3125	29.4167	51.5833	52.0833	50.625	76.125	73.5625	75.5833
39	47	50	45	155	207	198	816	825	775	1327	1332	1437	2506	2534	2451	3673	3548	3651		39	0.979167	1.04167	0.9375	3.22917	4.3125	4.125	17	17.1875	16.1458	27.6458	27.75	29.9375	52.2083	52.7917	51.0625	76.5208	73.9167	76.0625
40	47	49	46	157	207	197	830	844	784	1338	1342	1457	2530	2554	2488	3680	3564	3655		40	0.979167	1.02083	0.958333	3.27083	4.3125	4.10417	17.2917	17.5833	16.3333	27.875	27.9583	30.3542	52.7083	53.2083	51.8333	76.6667	74.25	76.1458
41	46	50	45	156	209	196	843	854	795	1361	1368	1480	2558	2585	2520	3704	3567	3670		41	0.958333	1.04167	0.9375	3.25	4.35417	4.08333	17.5625	17.7917	16.5625	28.3542	28.5	30.8333	53.2917	53.8542	52.5	77.1667	74.3125	76.4583
42	46	51	46	157	210	196	858	862	806	1382	1386	1502	2578	2606	2539	3715	3580	3683		42	0.958333	1.0625	0.958333	3.27083	4.375	4.08333	17.875	17.9583	16.7917	28.7917	28.875	31.2917	53.7083	54.2917	52.8958	77.3958	74.5833	76.7292
43	46	51	46	158	213	199	861	876	817	1401	1406	1511	2612	2637	2567	3721	3591	3695		43	0.958333	1.0625	0.958333	3.29167	4.4375	4.14583	17.9375	18.25	17.0208	29.1875	29.2917	31.4792	54.4167	54.9375	53.4792	77.5208	74.8125	76.9792
44	47	51	46	157	214	200	873	886	825	1422	1426	1537	2647	2678	2588	3720	3606	3722		44	0.979167	1.0625	0.958333	3.27083	4.45833	4.16667	18.1875	18.4583	17.1875	29.625	29.7083	32.0208	55.1458	55.7917	53.9167	77.5	75.125	77.5417
45	46	50	46	158	214	199	880	897	841	1426	1434	1553	2656	2689	2605	3732	3612	3729		45	0.958333	1.04167	0.958333	3.29167	4.45833	4.14583	18.3333	18.6875	17.5208	29.7083	29.875	32.3542	55.3333	56.0208	54.2708	77.75	75.25	77.6875
46	47	50	45	159	217	200	894	912	849	1439	1448	1572	2695	2721	2631	3745	3624	3708		46	0.979167	1.04167	0.9375	3.3125	4.52083	4.16667	18.625	19	17.6875	29.9792	30.1667	32.75	56.1458	56.6875	54.8125	78.0208	75.5	77.25
47	45	50	45	160	218	200	906	917	855	1464	1470	1595	2703	2745	2667	3767	3631	3727		47	0.9375	1.04167	0.9375	3.33333	4.54167	4.16667	18.875	19.1042	17.8125	30.5	30.625	33.2292	56.3125	57.1875	55.5625	78.4792	75.6458	77.6458
48	46	50	45	160	217	202	918	930	863	1478	1485	1616	2740	2764	2670	3758	3621	3733		48	0.958333	1.04167	0.9375	3.33333	4.52083	4.20833	19.125	19.375	17.9792	30.7917	30.9375	33.6667	57.0833	57.5833	55.625	78.2917	75.4375	77.7708
49	45	50	46	159	218	201	923	934	881	1501	1504	1630	2766	2791	2708	3776	3645	3750		49	0.9375	1.04167	0.958333	3.3125	4.54167	4.1875	19.2292	19.4583	18.3542	31.2708	31.3333	33.9583	57.625	58.1458	56.4167	78.6667	75.9375	78.125
50	45	50	47	158	222	201	935	948	883	1512	1520	1644	2774	2805	2716	3778	3635	3747		50	0.9375	1.04167	0.979167	3.29167	4.625	4.1875	19.4792	19.75	18.3958	31.5	31.6667	34.25	57.7917	58.4375	56.5833	78.7083	75.7292	78.0625
51	46	51	45	159	222	204	945	958	883	1537	1535	1663	2798	2836	2752	3787	3657	3762		51	0.958333	1.0625	0.9375	3.3125	4.625	4.25	19.6875	19.9583	18.3958	32.0208	31.9792	34.6458	58.2917	59.0833	57.3333	78.8958	76.1875	78.375
52	46	49	46	161	222	205	958	971	898	1545	1541	1675	2811	2868	2761	3768	3644	3750		52	0.958333	1.02083	0.958333	3.35417	4.625	4.27083	19.9583	20.2292	18.7083	32.1875	32.1042	34.8958	58.5625	59.75	57.5208	78.5	75.9167	78.125
53	46	49	46	159	224	205	961	979	907	1568	1562	1691	2843	2873	2786	3790	3645	3764		53	0.958333	1.02083	0.958333	3.3125	4.66667	4.27083	20.0208	20.3958	18.8958	32.6667	32.5417	35.2292	59.2292	59.8542	58.0417	78.9583	75.9375	78.4167
54	46	50	46	161	224	205	964	982	916	1580	1575	1707	2846	2901	2805	3788	3644	3747		54	0.958333	1.04167	0.958333	3.35417	4.66667	4.27083	20.0833	20.4583	19.0833	32.9167	32.8125	35.5625	59.2917	60.4375	58.4375	78.9167	75.9167	78.0625
55	47	49	45	159	225	204	969	989	921	1596	1591	1725	2870	2912	2812	3785	3655	3741		55	0.979167	1.02083	0.9375	3.3125	4.6875	4.25	20.1875	20.6042	19.1875	33.25	33.1458	35.9375	59.7917	60.6667	58.5833	78.8542	76.1458	77.9375
56	46	50	46	159	229	207	975	998	927	1601	1597	1731	2889	2930	2833	3785	3666	3771		56	0.958333	1.04167	0.958333	3.3125	4.77083	4.3125	20.3125	20.7917	19.3125	33.3542	33.2708	36.0625	60.1875	61.0417	59.0208	78.8542	76.375	78.5625
57	46	50	46	159	228	204	979	1008	937	1612	1611	1741	2907	2948	2837	3796	3661	3757		57	0.958333	1.04167	0.958333	3.3125	4.75	4.25	20.3958	21	19.5208	33.5833	33.5625	36.2708	60.5625	61.4167	59.1042	79.0833	76.2708	78.2708
58	45	50	45	160	230	205	982	1022	943	1623	1622	1765	2918	2962	2878	3791	3663	3752		58	0.9375	1.04167	0.9375	3.33333	4.79167	4.27083	20.4583	21.2917	19.6458	33.8125	33.7917	36.7708	60.7917	61.7083	59.9583	78.9792	76.3125	78.1667
59	45	49	45	162	229	204	986	1024	958	1632	1637	1782	2941	2978	2888	3789	3652	3755		59	0.9375	1.02083	0.9375	3.375	4.77083	4.25	20.5417	21.3333	19.9583	34	34.1042	37.125	61.2708	62.0417	60.1667	78.9375	76.0833	78.2292
60	45	49	45	159	231	205	994	1035	955	1659	1649	1779	2950	2982	2891	3775	3644	3759		60	0.9375	1.02083	0.9375	3.3125	4.8125	4.27083	20.7083	21.5625	19.8958	34.5625	34.3542	37.0625	61.4583	62.125	60.2292	78.6458	75.9167	78.3125

## Sheet: SI Figure3b
	probe only			probe + C111S			probe + WT					probe only			probe + C111S			probe + WT
1	61	56	55	53	53	55	260	315	232		1	1.06395	0.976744	0.959302	0.924419	0.924419	0.959302	4.53488	5.49419	4.04651
2	61	58	53	52	53	53	322	430	384		2	1.06395	1.01163	0.924419	0.906977	0.924419	0.924419	5.61628	7.5	6.69767
3	61	58	54	53	52	52	410	574	526		3	1.06395	1.01163	0.94186	0.924419	0.906977	0.906977	7.15116	10.0116	9.17442
4	61	58	53	53	51	52	494	704	673		4	1.06395	1.01163	0.924419	0.924419	0.889535	0.906977	8.61628	12.2791	11.7384
5	61	57	53	54	53	50	588	839	804		5	1.06395	0.994186	0.924419	0.94186	0.924419	0.872093	10.2558	14.6337	14.0233
6	60	58	53	53	50	51	660	961	931		6	1.04651	1.01163	0.924419	0.924419	0.872093	0.889535	11.5116	16.7616	16.2384
7	60	58	52	53	51	52	740	1084	1056		7	1.04651	1.01163	0.906977	0.924419	0.889535	0.906977	12.907	18.907	18.4186
8	61	57	52	52	51	51	816	1205	1177		8	1.06395	0.994186	0.906977	0.906977	0.889535	0.889535	14.2326	21.0174	20.5291
9	60	57	51	52	51	52	906	1304	1297		9	1.04651	0.994186	0.889535	0.906977	0.889535	0.906977	15.8023	22.7442	22.6221
10	60	57	52	53	50	51	994	1414	1407		10	1.04651	0.994186	0.906977	0.924419	0.872093	0.889535	17.3372	24.6628	24.5407
11	60	56	52	52	50	51	1078	1516	1518		11	1.04651	0.976744	0.906977	0.906977	0.872093	0.889535	18.8023	26.4419	26.4767
12	60	57	51	50	50	51	1182	1615	1625		12	1.04651	0.994186	0.889535	0.872093	0.872093	0.889535	20.6163	28.1686	28.343
13	59	57	52	52	50	50	1268	1717	1738		13	1.02907	0.994186	0.906977	0.906977	0.872093	0.872093	22.1163	29.9477	30.3139
14	59	57	50	52	50	50	1362	1813	1837		14	1.02907	0.994186	0.872093	0.906977	0.872093	0.872093	23.7558	31.6221	32.0407
15	59	57	52	51	50	51	1462	1912	1945		15	1.02907	0.994186	0.906977	0.889535	0.872093	0.889535	25.5	33.3488	33.9244
16	59	56	50	52	50	50	1558	2001	2035		16	1.02907	0.976744	0.872093	0.906977	0.872093	0.872093	27.1744	34.9012	35.4942
17	58	54	50	51	50	51	1654	2084	2118		17	1.01163	0.94186	0.872093	0.889535	0.872093	0.889535	28.8488	36.3488	36.9419
18	58	55	51	50	49	50	1746	2175	2217		18	1.01163	0.959302	0.889535	0.872093	0.854651	0.872093	30.4535	37.9361	38.6686
19	58	55	51	51	49	49	1836	2264	2313		19	1.01163	0.959302	0.889535	0.889535	0.854651	0.854651	32.0233	39.4884	40.343
20	57	55	50	50	49	50	1952	2343	2413		20	0.994186	0.959302	0.872093	0.872093	0.854651	0.872093	34.0465	40.8663	42.0872
21	59	54	50	51	49	51	2032	2423	2484		21	1.02907	0.94186	0.872093	0.889535	0.854651	0.889535	35.4419	42.2616	43.3256
22	59	55	50	52	48	50	2142	2506	2557		22	1.02907	0.959302	0.872093	0.906977	0.837209	0.872093	37.3605	43.7093	44.5988
23	58	55	51	51	51	50	2240	2593	2640		23	1.01163	0.959302	0.889535	0.889535	0.889535	0.872093	39.0698	45.2267	46.0465
24	57	55	51	50	49	50	2326	2657	2735		24	0.994186	0.959302	0.889535	0.872093	0.854651	0.872093	40.5698	46.343	47.7035
25	57	54	51	50	48	49	2436	2737	2801		25	0.994186	0.94186	0.889535	0.872093	0.837209	0.854651	42.4884	47.7384	48.8546
26	58	54	51	49	49	49	2532	2814	2881		26	1.01163	0.94186	0.889535	0.854651	0.854651	0.854651	44.1628	49.0814	50.25
27	58	54	51	50	50	49	2616	2898	2959		27	1.01163	0.94186	0.889535	0.872093	0.872093	0.854651	45.6279	50.5465	51.6105
28	56	53	49	50	48	49	2706	2967	3045		28	0.976744	0.924419	0.854651	0.872093	0.837209	0.854651	47.1977	51.75	53.1105
29	57	55	50	49	49	50	2810	3041	3105		29	0.994186	0.959302	0.872093	0.854651	0.854651	0.872093	49.0116	53.0407	54.157
30	57	52	50	49	49	49	2910	3107	3158		30	0.994186	0.906977	0.872093	0.854651	0.854651	0.854651	50.7558	54.1919	55.0814
31	57	53	50	50	48	48	2986	3193	3213		31	0.994186	0.924419	0.872093	0.872093	0.837209	0.837209	52.0814	55.6919	56.0407
32	57	53	50	49	49	49	3084	3254	3300		32	0.994186	0.924419	0.872093	0.854651	0.854651	0.854651	53.7907	56.7558	57.5581
33	57	53	50	51	49	49	3194	3329	3370		33	0.994186	0.924419	0.872093	0.889535	0.854651	0.854651	55.7093	58.0639	58.7791
34	57	53	50	49	48	49	3280	3402	3451		34	0.994186	0.924419	0.872093	0.854651	0.837209	0.854651	57.2093	59.3372	60.1919
35	57	53	50	49	49	48	3362	3453	3499		35	0.994186	0.924419	0.872093	0.854651	0.854651	0.837209	58.6395	60.2267	61.0291
36	58	53	49	50	48	49	3454	3547	3568		36	1.01163	0.924419	0.854651	0.872093	0.837209	0.854651	60.2442	61.8663	62.2326
37	56	53	51	48	47	49	3570	3618	3641		37	0.976744	0.924419	0.889535	0.837209	0.819767	0.854651	62.2674	63.1046	63.5058
38	57	53	51	49	47	49	3636	3694	3713		38	0.994186	0.924419	0.889535	0.854651	0.819767	0.854651	63.4186	64.4302	64.7616
39	57	54	50	48	47	49	3732	3748	3789		39	0.994186	0.94186	0.872093	0.837209	0.819767	0.854651	65.093	65.3721	66.0872
40	57	54	51	49	47	48	3832	3823	3854		40	0.994186	0.94186	0.889535	0.854651	0.819767	0.837209	66.8372	66.6802	67.2209
41	56	54	50	48	48	48	3940	3908	3905		41	0.976744	0.94186	0.872093	0.837209	0.837209	0.837209	68.7209	68.1628	68.1105
42	58	56	50	50	48	49	4028	3984	3980		42	1.01163	0.976744	0.872093	0.872093	0.837209	0.854651	70.2558	69.4884	69.4186
43	56	55	51	49	47	49	4126	4081	4015		43	0.976744	0.959302	0.889535	0.854651	0.819767	0.854651	71.9651	71.1802	70.0291
44	57	54	52	50	48	49	4240	4169	4089		44	0.994186	0.94186	0.906977	0.872093	0.837209	0.854651	73.9535	72.7151	71.3198
45	57	55	51	50	48	48	4328	4244	4150		45	0.994186	0.959302	0.889535	0.872093	0.837209	0.837209	75.4884	74.0233	72.3837
46	56	56	52	50	48	50	4448	4322	4219		46	0.976744	0.976744	0.906977	0.872093	0.837209	0.872093	77.5814	75.3837	73.5872
47	55	55	51	49	49	51	4564	4387	4256		47	0.959302	0.959302	0.889535	0.854651	0.854651	0.889535	79.6047	76.5174	74.2326
48	57	56	52	49	49	52	4654	4466	4292		48	0.994186	0.976744	0.906977	0.854651	0.854651	0.906977	81.1744	77.8953	74.8605
49	56	55	52	49	49	52	4760	4527	4344		49	0.976744	0.959302	0.906977	0.854651	0.854651	0.906977	83.0233	78.9593	75.7674
50	57	56	52	48	49	52	4800	4580	4375		50	0.994186	0.976744	0.906977	0.837209	0.854651	0.906977	83.7209	79.8837	76.3081
51	57	54	52	50	49	53	4926	4668	4426		51	0.994186	0.94186	0.906977	0.872093	0.854651	0.924419	85.9186	81.4186	77.1977
52	57	56	53	51	50	54	4956	4668	4459		52	0.994186	0.976744	0.924419	0.889535	0.872093	0.94186	86.4419	81.4186	77.7733
53	56	56	53	50	51	54	5080	4718	4510		53	0.976744	0.976744	0.924419	0.872093	0.889535	0.94186	88.6047	82.2907	78.6628
54	54	55	53	51	49	52	5110	4763	4553		54	0.94186	0.959302	0.924419	0.889535	0.854651	0.906977	89.1279	83.0756	79.4128
55	57	55	53	51	51	53	5172	4801	4607		55	0.994186	0.959302	0.924419	0.889535	0.889535	0.924419	90.2093	83.7384	80.3547
56	56	55	53	51	51	54	5186	4839	4631		56	0.976744	0.959302	0.924419	0.889535	0.889535	0.94186	90.4535	84.4012	80.7733
57	56	55	51	51	52	53	5230	4871	4664		57	0.976744	0.959302	0.889535	0.889535	0.906977	0.924419	91.2209	84.9593	81.3488
58	57	55	53	51	53	54	5254	4900	4681		58	0.994186	0.959302	0.924419	0.889535	0.924419	0.94186	91.6395	85.4651	81.6453
59	57	55	53	51	53	54	5246	4940	4733		59	0.994186	0.959302	0.924419	0.889535	0.924419	0.94186	91.5	86.1628	82.5523
60	56	55	53	50	51	54	5285	4975	4757		60	0.976744	0.959302	0.924419	0.872093	0.889535	0.94186	92.1802	86.7733	82.9709
